# Supplementary material for: E. coli Biomolecules Increase Glycolysis and Invasive Potential in Lung Adenocarcinoma
Source: Cancers (Basel). 2025 Jan 24;17(3):380. doi: 10.3390/cancers17030380 (PMC11815989; doi:10.3390/cancers17030380)
Supplement: Supplementary file 1 [file cancers-17-00380-s001.zip]

Archive with 1 entries (1 files):
- cancers-3350731-supplementary.pdf
